# Supplementary material for: Improvement of Resveratrol Permeation through Sublingual Mucosa: Chemical Permeation Enhancers versus Spray Drying Technique to Obtain Fast-Disintegrating Sublingual Mini-Tablets
Source: Pharmaceutics. 2021 Aug 31;13(9):1370. doi: 10.3390/pharmaceutics13091370 (PMC8470294; doi:10.3390/pharmaceutics13091370)
Supplement: Supplementary file 1 [file pharmaceutics-13-01370-s001.zip]

Archive with 3 entries (3 files):
- pharmaceutics-1320198-supplementary.pdf
- Video S1 - disintegration (normal speed).mp4
- Video S2 - disintegration (slow motion).mp4
